# Supplementary material for: Structure of the respiratory MBS complex reveals iron-sulfur cluster catalyzed sulfane sulfur reduction in ancient life
Source: Nat Commun. 2020 Nov 23;11:5953. doi: 10.1038/s41467-020-19697-7 (PMC7684303; doi:10.1038/s41467-020-19697-7)
Supplement: Supplementary file 3 — Source data [file 41467_2020_19697_MOESM3_ESM.xlsx]

## Sheet: Sheet1
	Specific Activity (U/mg)			Average	St Dev
MBS WT	1.91622	2.04991	1.98	1.98204	0.0668684
MBS WT + FeCN	0.0457404	0.0139966	0.040362	0.0333663	0.0169889
MBS WT + FeCN + Fe	2.80755	2.04368	2.4837	2.44498	0.383402
MbsJ C25A	2.6358	1.3168	2.36051	2.10437	0.695808
MbsL C85A/C385A	1.68249	2.51202	0.821125	1.67188	0.845499
